# Supplementary material for: The Phylogenomic Characterization of Planotetraspora Species and Their Cellulases for Biotechnological Applications
Source: Genes (Basel). 2024 Sep 12;15(9):1202. doi: 10.3390/genes15091202 (PMC11431748; doi:10.3390/genes15091202)
Supplement: Supplementary file 1 [file genes-15-01202-s001.zip]

Archive with 1 entries (1 files):
- genes-3191911-supplementary.pdf
